# Supplementary material for: Prediction and Prioritisation of Novel Anthelmintic Candidates from Public Databases Using Deep Learning and Available Bioactivity Data Sets
Source: Int J Mol Sci. 2025 Mar 28;26(7):3134. doi: 10.3390/ijms26073134 (PMC11988817; doi:10.3390/ijms26073134)
Supplement: Supplementary file 1 [file ijms-26-03134-s001.zip]

Archive with 1 entries (1 files):
- ijms-3480558-supplementary.pdf
